# Supplementary material for: Crypt4GH: a file format standard enabling native access to encrypted data
Source: Bioinformatics. 2021 Feb 5;37(17):2753–4. doi: 10.1093/bioinformatics/btab087 (PMC8522443; doi:10.1093/bioinformatics/btab087)
Supplement: btab087_Supplementary_Data [file btab087_supplementary_data.zip]

Archive with 2 entries (2 files):
- Cleaned-Crypt4GH-v1-Product-Approval Security Questionaire.pdf
- Crypt4GH Supplementary Data (3).pdf
